# Supplementary material for: Exploring the floristic diversity of tropical Africa
Source: BMC Biol. 2017 Mar 7;15:15. doi: 10.1186/s12915-017-0356-8 (PMC5339970; doi:10.1186/s12915-017-0356-8)
Supplement: Additional file 2: — An R script used to compute Nielsen estimator from a matrix of samples-species. (R 808 bytes) [file 12915_2017_356_MOESM2_ESM.r]

###############################################################################################
############# Function for computing Nielsen estimator of Hurlbert ENS (k=2) See Dauby G. & Hardy O.J. Ecography. 2012;35:661-672   ##############
###############################################################################################

Nielsen <- function(data=dataset) {
library(vegan)
DIM <- dim(data)
Niel=c()
for (i in 1:DIM[1]){
Q=diversity(data[i,], index = "simpson")
Nilsen=((sum(data[i,])-1)^2)/((1-Q)*(sum(data[i,])+1)*(sum(data[i,])-2)+3-sum(data[i,]))
Niel=c(Niel,Nilsen)
                    }
    return(Niel)
                                 }
								 
#### the 'dataset' must be arranged with as many rows as samples and as many columns as species

Nielsen(datatest)
